# Supplementary material for: The influence of a relict distribution on genetic structure and variation in the Mediterranean tree, Platanus orientalis
Source: AoB Plants. 2019 Jan 30;11(1):plz002. doi: 10.1093/aobpla/plz002 (PMC6381769; doi:10.1093/aobpla/plz002)
Supplement: Supporting Information [file plz002_suppl_supporting_information.xls]

## Sheet: Foglio1
	population	11FAM	11FAM	PI2NED	PI2NED	68FAM	68FAM	71HEX*	71HEX*	176ATTO565	176ATTO565	109ATTO550§	109ATTO550§	130ATTO565#	130ATTO565#	29Hex	29HEX	113atto	113atto
ALE_2 2014	Alento,Campania, Italy	226	230	344	344	170	170	135	135	273	273	123	123	212	212	212	212	202	222
ALE_3 2014	Alento,Campania, Italy	226	230	344	344	170	170	135	135	273	273	123	123	212	212	216	216	202	222
ALE_4 2014	Alento,Campania, Italy	226	230	344	344	170	170	135	135	273	273	123	123	212	212	212	212	222	222
ALE_5 2014	Alento,Campania, Italy	226	226	344	344	170	170	135	135	273	273	123	123	212	212	212	212	202	202
ALE_6 2014	Alento,Campania, Italy	226	226	344	344	170	170	135	135	273	273	123	123	212	212	216	216	202	222
ALE_7 2014	Alento,Campania, Italy	226	226	344	344	170	170	135	135	273	273	123	123	212	212	216	216	202	222
ALE_8 2014	Alento,Campania, Italy	226	230	344	344	170	170	135	135	273	273	123	123	212	212	216	216	202	222
ALE_9 2014	Alento,Campania, Italy	226	226	344	350	170	170	135	135	273	273	123	123	212	212	216	216	202	202
ALE_10 2014	Alento,Campania, Italy	226	226	344	344	170	176	135	135	273	273	123	123	212	212	216	216	202	202
ALE_11 2014	Alento,Campania, Italy	226	226	344	344	170	170	135	135	273	273	123	123	212	212	216	216	202	202
ALE_12 2014	Alento,Campania, Italy	226	226	344	344	170	170	135	135	273	273	123	123	212	212	216	216	202	202
ALE_13 2014	Alento,Campania, Italy	226	226	344	344	170	170	135	135	273	273	123	123	212	212	216	216	202	202
ALE_14 2014	Alento,Campania, Italy	226	230	344	344	170	170	135	135	273	273	123	123	212	212	216	216	222	222
ALE_15 2014	Alento,Campania, Italy	226	230	344	344	170	170	135	135	273	273	123	123	212	212	216	216	222	222
ALE_16 2014	Alento,Campania, Italy	226	230	344	344	170	170	135	135	273	273	123	123	212	212	216	216	202	202
ALE_17 2014	Alento,Campania, Italy	226	230	344	344	170	170	135	135	273	273	123	123	212	212	216	216	202	202
ALE_18 2014	Alento,Campania, Italy	226	230	344	344	170	170	135	135	273	273	123	123	212	212	216	216	222	222
ALE_19 2014	Alento,Campania, Italy	226	230	344	344	170	170	135	135	273	273	123	123	212	212	216	216	202	202
ALE_20 2014	Alento,Campania, Italy	226	230	344	344	170	170	135	135	273	273	123	123	212	212	216	216	208	208
ALE_21 2014	Alento,Campania, Italy	226	230	344	344	170	170	135	135	273	273	123	123	212	212	216	216	222	222
ALE_22 2014	Alento,Campania, Italy	226	230	344	350	170	170	135	135	273	273	123	123	212	212	216	216	222	222
ALE_23 2014	Alento,Campania, Italy	226	230	344	350	170	170	135	135	273	273	123	123	212	212	216	216	222	222
ALE_24 2014	Alento,Campania, Italy	226	230	344	350	170	170	135	135	273	273	123	123	212	212	216	216	202	202
ALE_25 2014	Alento,Campania, Italy	226	230	344	350	170	170	135	135	273	273	123	123	212	212	216	216	222	222
ALE_26 2014	Alento,Campania, Italy	226	230	344	350	170	170	135	135	273	273	123	123	212	212	212	212	222	222
ALE_27 2014	Alento,Campania, Italy	226	230	344	350	170	170	135	135	273	273	123	123	212	212	216	216	222	222
ALE_28 2014	Alento,Campania, Italy	230	230	344	350	170	170	135	135	273	273	123	123	212	212	216	216	222	222
ALE_29 2014	Alento,Campania, Italy	230	230	350	350	170	170	135	135	273	273	123	123	212	212	216	216	202	222
ALE_30 2014	Alento,Campania, Italy	226	230	344	350	170	170	135	135	273	273	123	123	212	212	212	212	222	222
ALE_31 2014	Alento,Campania, Italy	226	230	344	344	170	170	135	135	273	273	123	123	212	212	216	216	222	222
ALE_32 2014	Alento,Campania, Italy	226	230	344	350	170	170	135	135	273	273	123	123	212	212	216	216	222	222
ALE_33 2014	Alento,Campania, Italy	226	230	344	350	170	170	135	135	273	273	123	123	212	212	216	216	202	202
ALE_34 2014	Alento,Campania, Italy	226	226	344	344	170	170	135	135	273	273	123	123	212	212	212	212	222	222
ALE_35 2014	Alento,Campania, Italy	226	226	344	350	170	170	135	135	273	273	123	123	212	212	212	212	222	222
ALE_36 2014	Alento,Campania, Italy	226	226	344	344	170	170	135	135	273	273	123	123	212	212	216	216	202	222
ALE_37 2014	Alento,Campania, Italy	226	226	344	350	170	170	135	135	273	273	123	123	212	212	212	212	222	222
ALE_38 2014	Alento,Campania, Italy	226	226	344	350	170	170	135	135	273	273	123	123	212	212	216	216	222	222
ALE_39 2014	Alento,Campania, Italy	226	226	344	350	170	170	135	135	273	273	123	123	212	212	216	216	202	222
ALE_40 2014	Alento,Campania, Italy	226	226	344	344	170	170	135	135	273	273	123	123	212	212	216	216	222	222
ALE_41 2014	Alento,Campania, Italy	226	226	344	350	170	170	135	135	273	273	123	123	212	212	212	212	222	222
ALE_42 2014	Alento,Campania, Italy	226	226	344	350	170	170	135	135	273	273	123	123	212	212	216	216	220	220
ALE_43 2014	Alento,Campania, Italy	226	226	344	350	170	170	135	135	273	273	123	123	212	212	216	216	202	202
ALE_44 2014	Alento,Campania, Italy	226	230	344	350	170	170	135	135	273	273	123	123	212	212	216	216	222	222
ALE_45 2014	Alento,Campania, Italy	226	230	344	350	170	170	135	135	273	273	123	123	212	212	216	216	222	222
ALE_46 2014	Alento,Campania, Italy	226	230	344	350	170	170	135	135	273	273	123	123	212	212	216	216	202	202
ALE_46bis 2014	Alento,Campania, Italy	226	230	344	350	170	170	135	135	273	273	123	123	212	212	216	216	202	222
ALE_47 2014	Alento,Campania, Italy	226	230	344	350	170	170	135	135	273	273	123	123	212	212	216	216	222	222
ALE_48 2014	Alento,Campania, Italy	226	230	344	350	170	170	135	135	273	273	123	123	212	212	212	216	202	222
ALE_49 2014	Alento,Campania, Italy	226	230	344	350	170	170	135	135	273	273	123	123	212	212	216	216	202	222
ALE_50 2014	Alento,Campania, Italy	226	230	344	344	170	170	135	135	273	273	123	123	212	212	216	216	202	202
ALE_51 2014	Alento,Campania, Italy	226	230	344	350	170	170	135	135	273	273	123	123	212	212	212	212	202	202
ALE_51bis 2014	Alento,Campania, Italy	226	230	344	344	170	170	135	135	273	273	123	123	212	212	216	216	202	202
ALE_52 2014	Alento,Campania, Italy	226	230	344	350	170	170	135	135	273	273	123	123	212	212	216	216	222	222
ALE_53 2014	Alento,Campania, Italy	226	230	344	350	170	170	135	135	273	273	123	123	212	212	212	212	202	202
ALE_55 2014	Alento,Campania, Italy	226	226	350	350	170	170	135	135	273	273	123	123	212	212	212	212	202	222
ALE_55bis 2014	Alento,Campania, Italy	226	226	350	350	170	170	135	135	273	273	123	123	212	212	212	212	202	202
ALE_56 2014	Alento,Campania, Italy	226	230	350	350	170	170	135	135	273	273	123	123	212	212	212	212	202	202
ALE_57 2014	Alento,Campania, Italy	226	230	344	344	170	170	135	135	273	273	123	123	212	212	212	212	202	202
ALE_58 2014	Alento,Campania, Italy	226	230	350	350	170	170	135	135	273	273	123	123	212	212	216	216	202	222
ALE_59 2014	Alento,Campania, Italy	226	230	350	350	170	170	135	135	273	273	123	123	212	212	212	212	202	222
ALE_59bis 2014	Alento,Campania, Italy	226	230	350	350	170	170	135	135	273	273	123	123	212	212	216	216	202	222
ALE_60 2014	Alento,Campania, Italy	226	230	350	350	170	170	135	135	273	273	123	123	212	212	216	216	202	222
ALE 2 2011	Alento,Campania, Italy	218	230	344	344	170	170	135	135	271	271	123	123	212	212	216	216	202	222
ALE 3 2011	Alento,Campania, Italy	230	230	344	344	170	170	135	135	269	271	123	123	212	212	216	216	202	202
ALE 4 2011	Alento,Campania, Italy	230	230	344	344	170	170	135	135	271	271	123	123	212	212	216	216	202	202
ALE 5 2011	Alento,Campania, Italy	218	232	344	344	170	170	135	135	271	271	123	123	212	212	210	216	202	202
ALE 6 2011	Alento,Campania, Italy	218	230	344	344	170	170	135	135	273	273	123	123	212	212	216	216	202	202
ALE 7 2011	Alento,Campania, Italy	230	232	344	344	170	170	135	135	271	271	123	123	212	212	216	216	202	202
ALE 8 2011	Alento,Campania, Italy	230	232	344	344	170	170	135	135	271	271	121	121	212	212	216	216	202	202
ALE 9 2011	Alento,Campania, Italy	230	232	344	344	170	170	135	135	271	271	123	123	212	212	216	216	202	202
ALE 10 2011	Alento,Campania, Italy	230	230	344	350	170	170	135	135	271	271	123	123	212	212	216	216	202	202
ALE 11 2011	Alento,Campania, Italy	230	234	344	350	170	170	135	135	271	271	123	123	212	212	216	216	202	222
ALE 12 2011	Alento,Campania, Italy	230	230	344	344	170	170	135	135	271	271	123	123	212	212	216	216	202	222
ALE 13 2011	Alento,Campania, Italy	230	230	344	344	170	170	135	135	271	271	123	123	212	212	216	216	202	222
ALE 14 2011	Alento,Campania, Italy	230	230	350	350	170	170	135	135	271	271	123	123	212	212	216	216	202	202
ALE 15 2011	Alento,Campania, Italy	230	230	350	350	170	170	135	135	271	271	123	123	212	212	216	216	202	222
ALE 16 2011	Alento,Campania, Italy	212	218	344	344	170	170	135	135	271	271	121	121	212	212	210	216	202	222
ALE 17 2011	Alento,Campania, Italy	230	230	344	350	170	170	135	135	271	271	123	123	212	212	216	216	202	202
ALE 19 2011	Alento,Campania, Italy	232	232	344	354	170	170	135	135	269	271	123	123	208	212	210	216	202	202
ALE 20 2011	Alento,Campania, Italy	230	232	350	350	170	170	135	135	269	271	121	121	208	212	210	216	202	222
ALE 21 2011	Alento,Campania, Italy	218	230	344	350	170	170	135	135	269	271	121	121	212	212	210	216	202	202
ALE 22 2011	Alento,Campania, Italy	218	232	344	350	170	170	135	135	269	271	121	121	212	212	210	216	202	202
ALE 23 2011	Alento,Campania, Italy	230	230	344	344	170	170	135	135	269	271	123	123	212	212	210	212	202	202
ALE 24 2011	Alento,Campania, Italy	230	230	344	344	170	170	135	135	269	271	123	123	212	212	216	216	202	202
ALE 25 2011	Alento,Campania, Italy	222	230	344	344	170	170	135	135	269	271	123	123	212	212	216	216	202	202
ALE 26 2011	Alento,Campania, Italy	222	230	344	344	170	170	135	135	0	0	0	0	210	210	212	216	202	202
ALE 27 2011	Alento,Campania, Italy	222	230	344	344	170	170	135	135	271	271	123	123	210	210	216	216	202	202
ALE 28 2011	Alento,Campania, Italy	230	232	350	350	170	176	135	135	269	271	123	123	212	212	210	216	202	222
ALE 29 2011	Alento,Campania, Italy	204	224	344	350	170	170	135	135	0	0	121	121	212	212	210	210	202	202
ALE 30 2011	Alento,Campania, Italy	230	232	344	344	170	170	135	135	271	271	123	143	212	212	216	216	202	222
ALE 31 2011	Alento,Campania, Italy	218	230	344	344	170	170	135	135	271	271	121	121	212	212	216	216	202	202
ALE 1 2015	Alento,Campania, Italy	232	232	344	344	170	170	135	135	271	271	123	123	212	212	210	210	202	202
ALE 2 2015	Alento,Campania, Italy	206	228	344	344	170	170	135	135	273	273	123	123	208	208	210	210	202	202
ALE 3 2015	Alento,Campania, Italy	232	232	344	344	170	170	135	135	273	273	123	123	212	212	210	210	202	202
ALE 4 2015	Alento,Campania, Italy	230	232	344	344	170	170	135	135	269	271	123	123	212	212	210	210	202	202
ALE 5 2015	Alento,Campania, Italy	230	232	344	344	170	170	135	135	271	271	123	123	212	212	210	216	202	202
ALE 6 2015	Alento,Campania, Italy	230	232	344	350	170	170	135	135	271	273	123	123	212	212	210	210	202	202
ALE 7 2015	Alento,Campania, Italy	230	230	344	350	170	176	135	135	271	271	123	123	212	212	210	210	202	202
ALE 8 2015	Alento,Campania, Italy	232	232	344	350	170	176	135	135	273	273	123	123	212	212	210	210	202	202
ALE 9 2015	Alento,Campania, Italy	230	232	344	344	170	170	135	135	269	271	123	123	212	212	210	216	202	202
ALE 10 2015	Alento,Campania, Italy	232	232	344	344	170	170	135	135	271	271	123	123	212	212	216	216	202	202
ALE 11 2015	Alento,Campania, Italy	230	232	344	344	170	176	135	135	269	269	123	123	208	212	210	216	202	202
ALE 15 2015	Alento,Campania, Italy	230	230	344	350	170	176	135	135	273	273	123	123	208	212	210	210	202	202
ALE 16 2015	Alento,Campania, Italy	224	230	344	344	170	170	135	135	271	273	123	123	212	212	210	216	202	202
ALE 17 2015	Alento,Campania, Italy	218	218	344	344	170	176	135	135	271	275	123	123	212	212	210	210	222	222
ALE 18 2015	Alento,Campania, Italy	218	218	344	344	170	176	135	135	269	269	123	123	212	212	210	216	202	202
ALE 19 2015	Alento,Campania, Italy	230	232	344	350	170	170	135	135	273	273	123	123	208	212	210	210	202	202
ALE 20 2015	Alento,Campania, Italy	232	232	344	350	184	184	135	135	269	271	123	145	208	212	210	216	226	226
ALE 21 2015	Alento,Campania, Italy	230	230	344	344	170	170	135	135	265	273	123	131	212	212	210	224	202	202
ALE 22 2015	Alento,Campania, Italy	232	232	344	344	184	184	135	135	269	273	123	145	208	208	208	216	202	226
ALE 23 2015	Alento,Campania, Italy	230	230	344	344	170	176	135	135	271	273	123	131	212	212	210	216	202	202
ALE 24 2015	Alento,Campania, Italy	224	232	344	344	170	176	135	135	273	273	123	123	212	212	210	216	202	202
PL123VEL	Velia, Campania, Italy	232	232	344	344	170	176	135	135	269	273	123	145	208	208	208	216	202	226
PL124VEL	Velia, Campania, Italy	230	230	344	344	170	170	135	135	273	273	123	123	212	212	216	216	202	222
PL125VEL	Velia, Campania, Italy	230	230	344	344	170	176	135	135	269	273	123	145	208	208	208	216	202	226
PL127VEL	Velia, Campania, Italy	230	230	344	344	170	176	135	135	269	269	123	145	212	212	208	216	226	226
PL128VEL	Velia, Campania, Italy	230	230	344	344	170	176	135	135	273	273	123	123	212	212	216	216	202	202
PL129VEL	Velia, Campania, Italy	230	230	344	350	170	170	135	135	273	273	123	123	212	212	210	216	202	222
PL131VEL	Velia, Campania, Italy	230	230	344	350	170	170	135	135	273	273	123	123	212	212	210	216	202	202
PL132VEL	Velia, Campania, Italy	230	230	344	350	170	170	135	135	273	273	123	123	212	212	210	216	202	202
PL133VEL	Velia, Campania, Italy	230	230	344	344	170	176	135	135	273	273	123	123	212	212	216	216	202	202
PL134VEL	Velia, Campania, Italy	230	230	344	344	170	176	135	135	273	273	123	123	212	212	216	216	202	202
PL135VEL	Velia, Campania, Italy	230	232	344	350	170	170	135	135	269	269	123	145	212	212	208	216	226	226
PL136VEL	Velia, Campania, Italy	224	230	344	344	170	176	135	135	269	269	123	145	212	212	208	216	226	226
PL137VEL	Velia, Campania, Italy	230	230	344	350	170	170	135	135	273	273	123	123	212	212	210	216	202	202
PL138VEL	Velia, Campania, Italy	230	230	344	344	170	176	135	135	273	273	123	123	212	212	216	216	202	202
PL139VEL	Velia, Campania, Italy	232	232	344	344	170	176	135	135	269	273	123	145	208	208	208	216	202	226
PO_CAL_1	Uria, Calabria, Italy	230	230	344	344	170	176	135	135	269	271	123	123	212	212	210	210	202	202
PO_CAL_2	Uria, Calabria, Italy	230	230	350	350	170	176	135	135	271	271	123	123	212	212	210	216	202	202
PO_CAL_3	Uria, Calabria, Italy	230	230	342	350	170	176	135	135	269	271	123	123	212	212	210	216	202	202
PO_CAL_4	Uria, Calabria, Italy	232	232	344	350	170	176	135	135	269	271	123	123	212	212	210	210	202	202
PO_CAL_5	Uria, Calabria, Italy	224	224	344	344	170	176	135	135	271	271	123	123	212	212	210	210	202	202
PO_CAL_6	Uria, Calabria, Italy	232	232	344	344	170	176	135	135	271	271	123	123	212	212	210	210	202	202
PO_CAL_7	Uria, Calabria, Italy	230	230	344	350	170	176	135	135	269	273	123	123	212	212	210	210	202	202
PO_CAL_8	Uria, Calabria, Italy	224	224	344	350	170	176	135	135	271	271	123	123	212	212	210	210	202	202
PO_CAL_9	Uria, Calabria, Italy	204	226	344	350	170	176	135	135	271	273	123	123	212	212	210	210	202	202
PO_CAL_10	Uria, Calabria, Italy	224	224	344	344	170	176	135	135	269	273	123	123	212	212	210	210	202	202
PO_CAL_11	Uria, Calabria, Italy	0	0	344	344	170	176	135	135	271	271	123	123	212	212	210	210	202	202
PO_CAL_12	Uria, Calabria, Italy	224	224	344	344	170	176	135	135	271	271	123	123	212	212	210	210	202	202
PO_CAL_13	Uria, Calabria, Italy	232	232	344	344	170	176	135	135	269	271	123	123	208	212	210	210	202	202
PO_CAL_14	Uria, Calabria, Italy	230	230	344	350	170	176	135	135	271	273	123	123	212	212	210	210	202	202
PO_CAL_15	Uria, Calabria, Italy	230	230	344	344	170	176	135	135	271	273	123	123	212	212	210	210	202	202
PO_CAL_16	Uria, Calabria, Italy	230	230	344	344	170	176	135	135	273	273	123	123	212	212	210	210	202	202
PO_CAL_17	Uria, Calabria, Italy	230	230	344	344	170	176	135	135	269	271	123	123	212	212	210	210	202	202
PO_CAL_18	Uria, Calabria, Italy	230	230	344	344	170	170	135	135	271	271	123	123	212	212	210	210	202	202
PO_CAL_19	Uria, Calabria, Italy	230	230	344	344	170	176	135	135	269	271	123	123	212	212	210	210	202	202
PO_CAL_20	Uria, Calabria, Italy	204	204	344	344	170	176	135	135	269	271	123	123	212	212	210	210	202	202
PO86COS	Cosenza, Calabria, Italy	232	232	350	350	170	176	135	135	269	269	123	123	212	212	216	216	202	222
PO89COS	Cosenza, Calabria, Italy	232	232	350	350	170	176	135	135	271	271	123	123	212	212	216	216	202	222
PO90COS	Cosenza, Calabria, Italy	230	230	350	350	170	176	135	135	269	269	123	123	212	212	216	216	202	222
PO91COS	Cosenza, Calabria, Italy	232	232	344	350	170	176	135	135	269	269	123	123	212	212	216	216	202	222
PO92COS	Cosenza, Calabria, Italy	230	230	350	350	170	176	135	135	269	269	123	123	212	212	210	216	202	222
ALC_1	Alcantara, Sicilia, Italy	234	234	344	344	170	176	135	135	271	271	123	123	212	212	212	212	222	222
ALC_2	Alcantara, Sicilia, Italy	232	232	344	344	170	176	135	135	269	271	123	123	212	212	212	212	222	222
ALC_3	Alcantara, Sicilia, Italy	212	232	344	344	170	170	135	135	269	271	123	131	212	212	212	212	202	222
ALC_4	Alcantara, Sicilia, Italy	232	232	344	344	170	176	135	135	269	271	123	123	212	212	212	212	202	222
ALC_5	Alcantara, Sicilia, Italy	212	212	344	344	170	176	135	135	269	273	123	123	208	212	212	216	222	222
ALC_6	Alcantara, Sicilia, Italy	232	232	344	344	170	170	135	135	271	271	123	123	212	212	212	212	222	224
ALC_7	Alcantara, Sicilia, Italy	212	230	344	344	170	176	135	135	271	271	123	123	212	212	212	212	202	222
ANA_1A	Anapo, Sicilia, Italy	218	218	344	344	170	176	135	135	269	269	123	123	212	212	210	212	222	222
ANA_1B	Anapo, Sicilia, Italy	230	230	344	344	170	176	135	135	269	269	123	123	212	212	212	212	222	222
ANA_2	Anapo, Sicilia, Italy	204	226	344	344	170	176	135	135	269	273	123	123	212	212	212	212	202	202
ANA_3	Anapo, Sicilia, Italy	234	234	344	344	170	176	135	135	269	269	123	123	212	212	212	212	202	222
ANA_4	Anapo, Sicilia, Italy	218	226	344	344	170	176	135	135	269	269	123	123	212	212	212	212	202	222
ANA_5	Anapo, Sicilia, Italy	218	232	344	344	170	176	135	135	269	273	123	131	212	212	210	210	202	202
ANA_6A	Anapo, Sicilia, Italy	218	218	344	344	170	176	135	135	269	269	123	123	212	212	212	212	222	222
ANA_6B	Anapo, Sicilia, Italy	218	218	344	344	170	176	135	135	271	273	123	123	212	212	212	212	202	222
ANA_6C	Anapo, Sicilia, Italy	218	232	344	344	170	176	135	135	269	269	123	123	212	212	212	212	222	222
ANA_6D	Anapo, Sicilia, Italy	218	226	342	342	170	176	135	135	269	269	123	131	212	212	210	212	202	222
ANA_6E	Anapo, Sicilia, Italy	232	232	344	344	170	176	135	135	269	269	123	123	212	212	210	212	202	222
ANA_6F	Anapo, Sicilia, Italy	232	232	344	344	170	176	135	135	269	269	123	123	212	212	212	212	202	222
ANA_7	Anapo, Sicilia, Italy	218	232	344	344	170	170	135	135	269	269	123	123	212	212	212	212	202	222
ANA_8	Anapo, Sicilia, Italy	218	232	344	344	170	176	135	135	269	271	123	123	212	212	212	212	202	202
ANA_9	Anapo, Sicilia, Italy	218	218	344	344	170	176	135	135	269	269	123	123	212	212	210	212	202	202
ANA_10	Anapo, Sicilia, Italy	218	232	344	344	170	176	135	135	269	269	123	123	212	212	212	212	202	202
ANA_11	Anapo, Sicilia, Italy	218	218	344	344	170	176	135	135	269	269	123	123	212	212	210	212	202	202
ANA_12	Anapo, Sicilia, Italy	233	233	344	344	170	170	135	135	269	269	123	123	212	212	212	212	222	222
ANA_13	Anapo, Sicilia, Italy	218	232	344	344	170	170	135	135	269	269	123	123	212	212	212	212	202	222
ANA_14	Anapo, Sicilia, Italy	218	232	344	344	170	176	135	135	269	269	123	123	212	212	212	212	202	202
ANA_15	Anapo, Sicilia, Italy	218	232	344	350	170	176	135	135	269	269	123	123	212	212	210	210	202	202
ANA_16	Anapo, Sicilia, Italy	218	218	344	344	170	176	135	135	269	269	123	123	212	212	212	212	202	202
ANA_17	Anapo, Sicilia, Italy	218	218	344	344	170	176	135	135	269	269	123	123	212	212	210	212	202	202
ANA_18	Anapo, Sicilia, Italy	218	218	344	344	170	176	135	135	269	273	123	123	212	212	212	216	202	202
ANA_19	Anapo, Sicilia, Italy	232	232	344	344	170	176	135	135	269	269	123	123	212	212	210	212	202	202
ANA_20	Anapo, Sicilia, Italy	232	232	344	350	170	176	135	135	269	269	123	123	212	212	210	212	202	222
ANA_21	Anapo, Sicilia, Italy	218	232	344	344	170	176	135	135	269	269	123	123	212	212	212	212	202	202
ANA_22	Anapo, Sicilia, Italy	218	232	344	350	170	176	135	135	269	269	123	123	212	212	210	212	202	202
ANA_23	Anapo, Sicilia, Italy	230	230	344	344	170	176	135	135	269	269	123	123	212	212	212	212	202	202
ANA_24	Anapo, Sicilia, Italy	218	232	344	344	170	176	135	135	269	273	123	123	212	212	212	212	202	202
ANA_25	Anapo, Sicilia, Italy	218	218	344	344	170	176	135	135	269	269	123	123	212	212	212	216	202	222
ANA_26	Anapo, Sicilia, Italy	224	224	344	344	170	176	135	135	269	269	123	123	212	212	212	212	202	202
ANA_27	Anapo, Sicilia, Italy	230	230	344	344	170	176	135	135	269	271	123	123	212	212	212	216	202	202
ANA_28	Anapo, Sicilia, Italy	218	226	344	344	170	176	135	135	269	269	123	123	212	212	210	210	202	202
ANA_29	Anapo, Sicilia, Italy	218	232	344	344	170	176	135	135	269	269	123	123	212	212	210	212	202	202
ANA_30	Anapo, Sicilia, Italy	218	218	344	344	170	176	135	135	269	269	123	123	212	212	210	212	222	222
ANA_31	Anapo, Sicilia, Italy	218	232	344	344	170	176	135	135	269	273	123	123	212	212	212	212	202	202
CAT_1	San Cataldo, Sicilia, Italy	232	232	344	350	170	176	135	135	269	271	123	123	212	212	210	210	222	222
CAT_2	San Cataldo, Sicilia, Italy	230	230	344	344	170	170	135	135	269	271	123	123	212	212	212	212	222	224
CAT_3	San Cataldo, Sicilia, Italy	230	230	350	350	170	170	135	135	269	269	123	123	212	212	212	212	222	222
CAT_4	San Cataldo, Sicilia, Italy	212	232	344	350	170	170	135	135	269	271	123	123	212	212	210	212	222	222
CAT_5	San Cataldo, Sicilia, Italy	232	232	344	344	170	176	135	135	269	271	123	123	212	212	212	212	202	224
CAT_6	San Cataldo, Sicilia, Italy	230	232	350	350	170	170	135	135	269	269	123	123	212	212	212	212	222	222
CAT_7	San Cataldo, Sicilia, Italy	232	232	344	344	170	170	135	135	269	271	123	123	212	212	210	216	222	222
CAT_8	San Cataldo, Sicilia, Italy	232	232	344	344	170	176	135	135	269	271	123	123	212	212	212	212	222	224
CAT_9	San Cataldo, Sicilia, Italy	218	232	344	344	170	170	135	135	271	271	123	123	212	212	210	212	202	222
CAT_10	San Cataldo, Sicilia, Italy	230	230	350	350	170	176	135	135	269	269	123	123	212	212	208	208	222	222
CAT_11	San Cataldo, Sicilia, Italy	232	232	344	350	170	176	135	135	269	269	123	123	212	212	210	212	222	222
CAT_12	San Cataldo, Sicilia, Italy	218	218	344	350	170	170	135	135	269	269	123	123	212	212	210	212	222	222
CAT_13	San Cataldo, Sicilia, Italy	218	232	344	344	170	170	135	135	271	271	123	123	212	212	210	210	222	222
CAT_14	San Cataldo, Sicilia, Italy	232	232	344	344	170	170	135	135	269	271	123	123	212	212	210	212	222	222
CAT_15	San Cataldo, Sicilia, Italy	218	232	344	350	170	170	135	135	269	269	123	123	212	212	212	212	222	222
CAT_16	San Cataldo, Sicilia, Italy	218	232	344	344	170	176	135	135	269	269	123	123	212	212	210	216	222	222
CAT_17	San Cataldo, Sicilia, Italy	232	232	344	344	170	176	135	135	269	271	123	123	212	212	212	216	222	222
CAT_18	San Cataldo, Sicilia, Italy	230	232	344	344	170	170	135	135	269	271	123	123	212	212	210	212	222	222
CAT_19	San Cataldo, Sicilia, Italy	230	232	344	344	170	176	135	135	269	269	123	123	212	212	210	212	222	222
CAT_20	San Cataldo, Sicilia, Italy	232	232	344	344	170	176	135	135	269	269	123	123	212	212	212	212	202	224
MAN_1	Manghisi, Sicilia, Italy	230	230	344	344	170	176	135	135	269	269	123	123	212	212	210	212	222	222
MAN_3	Manghisi, Sicilia, Italy	218	218	344	344	170	176	135	135	269	269	123	123	212	212	210	210	202	222
MAN_4	Manghisi, Sicilia, Italy	218	232	344	344	170	176	135	135	269	269	123	123	212	212	210	210	222	222
MAN_5	Manghisi, Sicilia, Italy	218	218	344	350	170	176	135	135	269	269	123	123	212	212	210	210	222	222
MAN_6	Manghisi, Sicilia, Italy	224	224	344	350	170	176	135	135	269	269	123	123	212	212	212	212	222	222
MAN_7	Manghisi, Sicilia, Italy	204	204	344	350	170	176	135	135	269	269	123	123	212	212	212	212	222	222
MAN_8	Manghisi, Sicilia, Italy	232	232	344	350	170	176	135	135	269	269	123	131	212	212	210	212	222	222
MAN_9	Manghisi, Sicilia, Italy	232	232	344	350	170	176	135	135	269	269	123	123	212	212	210	210	222	222
MAN_10	Manghisi, Sicilia, Italy	232	232	344	344	170	176	135	135	269	269	123	123	212	212	210	212	222	222
MAN_11	Manghisi, Sicilia, Italy	218	218	344	344	170	176	135	135	269	269	123	123	212	212	210	210	202	222
MAN_12	Manghisi, Sicilia, Italy	218	232	344	344	170	176	135	135	269	269	123	131	212	212	212	212	202	222
MAN_13	Manghisi, Sicilia, Italy	212	232	344	344	170	176	135	135	269	269	123	123	212	212	210	212	202	202
AUG_108	Augeniki, Creta, Grecia	232	232	336	344	170	176	135	135	269	271	123	131	208	212	212	212	214	222
AUG_109	Augeniki, Creta, Grecia	232	232	344	350	170	176	135	135	271	271	123	131	212	212	212	212	220	222
AUG_110	Augeniki, Creta, Grecia	230	230	344	350	170	176	135	135	269	269	123	123	212	212	212	212	0	0
AUG_111	Augeniki, Creta, Grecia	230	230	338	344	170	170	135	137	271	273	123	123	212	212	210	212	212	220
AUG_112	Augeniki, Creta, Grecia	220	230	344	344	170	170	135	137	269	271	131	131	212	214	208	212	0	0
AUG_113	Augeniki, Creta, Grecia	232	232	350	350	170	176	135	137	269	273	123	131	208	212	208	212	212	212
AUG_114	Augeniki, Creta, Grecia	232	232	336	350	170	176	135	137	269	271	123	131	208	212	210	210	220	222
AUG_115	Augeniki, Creta, Grecia	232	232	332	350	170	170	135	135	269	269	123	123	208	208	210	212	212	222
AUG_116	Augeniki, Creta, Grecia	218	234	344	350	170	176	135	137	269	271	123	123	212	214	208	210	202	222
AUG_117	Augeniki, Creta, Grecia	230	230	338	350	170	176	137	137	271	273	123	123	212	212	208	210	222	222
AUG_118	Augeniki, Creta, Grecia	224	224	340	344	170	170	135	137	269	269	131	131	208	212	208	210	202	214
AUG_119	Augeniki, Creta, Grecia	220	220	336	344	170	170	135	137	269	271	121	131	212	212	210	210	202	202
AUG_120	Augeniki, Creta, Grecia	230	230	344	344	170	170	135	137	271	271	123	131	212	212	212	212	202	214
AUG_121	Augeniki, Creta, Grecia	230	230	336	344	170	176	135	137	271	273	123	131	212	212	208	212	214	214
AUG_122	Augeniki, Creta, Grecia	224	224	344	350	170	170	135	135	269	271	123	131	212	214	208	210	222	222
GOR_145	Gortis, Creta, Grecia	222	226	338	344	170	170	135	137	269	269	123	131	212	212	212	212	220	222
GOR_146	Gortis, Creta, Grecia	230	232	336	344	170	170	135	135	269	271	123	131	212	212	210	212	202	222
GOR_147	Gortis, Creta, Grecia	230	230	340	346	170	170	135	137	269	271	123	123	212	212	212	212	220	222
GOR_148	Gortis, Creta, Grecia	226	228	340	350	170	176	135	137	269	271	123	123	212	212	212	212	212	222
GOR_149	Gortis, Creta, Grecia	222	228	336	344	170	170	135	137	269	271	123	131	212	212	216	216	202	212
GOR_150	Gortis, Creta, Grecia	230	232	338	350	170	176	135	135	269	271	131	131	208	212	208	208	222	222
GOR_151	Gortis, Creta, Grecia	228	228	332	350	170	170	135	137	269	271	131	131	212	212	210	212	214	214
GOR_152	Gortis, Creta, Grecia	232	232	344	350	170	170	135	137	269	269	123	131	212	212	212	212	212	220
GOR_153	Gortis, Creta, Grecia	230	232	338	350	170	176	135	135	269	271	123	131	208	212	208	212	220	224
GOR_154	Gortis, Creta, Grecia	232	232	338	350	170	170	135	135	269	271	123	123	212	212	210	212	220	222
GOR_155	Gortis, Creta, Grecia	230	232	338	350	170	170	135	135	269	271	121	131	212	212	212	212	212	214
GOR_156	Gortis, Creta, Grecia	222	222	340	346	170	176	135	137	269	271	121	131	208	212	212	212	214	220
GOR_157	Gortis, Creta, Grecia	226	232	344	344	170	170	135	135	271	271	123	123	208	212	212	212	220	220
PO205NES	Nestos, Grecia	236	236	344	344	170	176	135	135	269	271	123	123	208	208	212	212	212	212
PO206NES	Nestos, Grecia	224	224	344	344	170	176	135	137	271	271	123	123	208	208	212	212	212	226
PO207NES	Nestos, Grecia	218	228	344	350	170	176	135	135	269	271	123	123	208	212	210	212	226	226
PO208NES	Nestos, Grecia	218	232	344	344	176	176	135	135	271	271	123	123	212	212	212	216	202	222
PO209NES	Nestos, Grecia	230	230	344	344	176	176	135	135	271	271	123	123	208	208	208	212	212	212
PO210NES	Nestos, Grecia	230	230	344	344	170	170	135	135	271	271	123	123	212	212	208	212	212	212
PO211NES	Nestos, Grecia	230	230	344	354	170	176	135	135	273	273	123	123	208	208	212	212	212	226
PO212NES	Nestos, Grecia	202	202	344	344	170	170	135	137	271	271	123	123	208	208	212	212	212	212
PO213NES	Nestos, Grecia	230	230	344	344	170	170	135	135	269	271	123	131	212	212	210	210	212	212
PO214NES	Nestos, Grecia	230	230	344	344	176	176	135	137	271	273	123	131	208	212	212	212	210	210
ACHE G1-1	Acheronte, Grecia	212	222	344	350	170	170	135	137	269	271	123	123	208	208	210	216	222	222
ACHE G1-2	Acheronte, Grecia	212	232	344	344	176	176	135	135	271	271	123	123	212	212	212	212	222	222
ACHE G1-3	Acheronte, Grecia	212	218	344	344	170	170	135	135	269	273	123	123	212	212	210	216	202	222
ACHE G1-2A	Acheronte, Grecia	232	232	344	344	176	176	135	135	269	271	123	123	210	212	210	210	220	220
ACHE G1-2B	Acheronte, Grecia	232	232	344	344	170	176	135	135	271	271	123	123	208	208	210	210	220	226
ACHE G1-2C	Acheronte, Grecia	224	224	344	344	170	176	135	135	273	273	123	123	212	212	210	210	202	220
ACHE G2-1	Acheronte, Grecia	230	230	344	344	170	170	135	135	269	269	123	123	212	212	210	210	202	220
ACHE G2-2	Acheronte, Grecia	230	230	344	344	170	170	135	135	271	271	123	123	212	212	210	210	202	220
ACHE G2-3	Acheronte, Grecia	230	230	344	344	170	170	135	135	269	271	123	123	212	212	210	210	220	226
ACHE G2-4	Acheronte, Grecia	204	204	344	344	170	170	135	135	271	271	123	123	212	212	210	210	202	220
ACHE G2-5	Acheronte, Grecia	218	222	344	344	170	170	135	135	269	271	123	123	212	212	210	210	220	220
ACHE G2-6	Acheronte, Grecia	204	204	344	344	170	176	135	135	271	271	123	123	212	212	210	210	220	220
ACHE G2-7	Acheronte, Grecia	0	0	344	344	170	170	135	135	271	271	123	123	212	212	210	210	222	222
ACHE G2-8	Acheronte, Grecia	232	232	344	344	170	176	135	135	271	271	123	123	212	212	210	210	222	222
ACHE G2-9	Acheronte, Grecia	204	204	344	344	170	170	135	135	271	271	123	123	208	212	210	210	214	220
ACHE G2-10	Acheronte, Grecia	204	224	344	350	170	170	135	135	273	273	123	123	212	212	208	210	220	220
ACHE G2-11	Acheronte, Grecia	224	224	344	344	170	176	135	135	271	271	123	123	208	212	210	210	202	220
ACHE G2-12	Acheronte, Grecia	232	232	344	344	170	170	135	135	273	273	123	123	212	212	210	210	220	220
ACHE G2-13	Acheronte, Grecia	204	204	344	344	170	170	135	135	269	269	123	123	208	212	210	210	222	222
ACHE G2-14	Acheronte, Grecia	204	204	344	344	170	170	135	135	271	271	121	121	208	212	210	210	202	202
ACHE G3-1	Acheronte, Grecia	204	204	344	348	170	170	135	135	269	271	123	123	212	212	210	210	220	220
ACHE G3-2	Acheronte, Grecia	204	204	344	350	170	170	135	135	269	271	123	123	212	212	210	210	220	220
ACHE G3-3	Acheronte, Grecia	204	204	344	344	170	176	135	135	269	269	123	123	212	212	210	210	222	222
ACHE G3-4	Acheronte, Grecia	204	204	344	344	170	176	135	135	269	271	123	123	212	212	210	210	222	222
ACHE G4-1	Acheronte, Grecia	204	204	344	344	170	176	135	135	269	271	123	123	212	212	210	210	222	222
ACHE G4-2	Acheronte, Grecia	204	204	344	344	176	176	135	135	0	0	123	123	212	212	210	210	222	222
ACHE G4-3	Acheronte, Grecia	232	232	344	344	170	176	135	135	271	271	123	123	212	212	210	210	220	220
ACHE G4-4	Acheronte, Grecia	232	232	344	344	176	176	135	135	271	271	123	123	212	212	210	210	202	220
ACHE G4-5	Acheronte, Grecia	204	204	344	344	170	176	135	135	269	273	123	123	212	212	210	210	202	220
ACHE G4-6	Acheronte, Grecia	224	224	344	344	170	170	135	135	271	271	123	123	212	212	210	210	220	220
ACHE G4-7	Acheronte, Grecia	230	232	344	344	170	176	135	135	269	271	123	123	208	212	210	210	202	220
ACHE G4-8	Acheronte, Grecia	230	232	344	344	170	176	135	135	271	271	123	123	212	212	210	210	202	222
ACHE G4-9	Acheronte, Grecia	230	230	344	350	170	170	135	135	269	271	123	123	212	212	210	210	220	220
ACHE G4-10	Acheronte, Grecia	230	230	344	344	170	170	135	135	271	271	123	123	212	212	210	210	216	228
ACHE G5-1	Acheronte, Grecia	204	204	344	344	170	176	135	135	271	273	123	123	208	212	210	210	202	222
ACHE G5-2	Acheronte, Grecia	204	204	344	344	176	176	135	135	273	273	123	123	212	212	210	210	222	222
ACHE G5-3	Acheronte, Grecia	204	204	344	350	170	176	135	135	271	271	123	123	212	212	210	210	202	202
ACHE G5-4	Acheronte, Grecia	204	204	344	344	170	170	135	135	269	269	123	123	212	212	210	210	212	222
ACHE G5-5	Acheronte, Grecia	204	224	344	344	170	176	135	135	271	273	123	123	212	212	210	210	222	222
ACHE G5-6	Acheronte, Grecia	230	230	344	350	170	176	135	135	271	273	121	121	212	212	210	210	220	220
ACHE G5-7	Acheronte, Grecia	232	232	344	344	170	176	135	135	271	271	123	123	212	212	210	210	202	220
ACHE G5-8	Acheronte, Grecia	236	236	344	350	170	170	135	135	0	0	123	123	212	212	210	210	202	220
ACHE G5-9	Acheronte, Grecia	204	224	344	344	170	176	135	135	269	273	123	123	212	212	210	210	222	222
ACHE G5-10	Acheronte, Grecia	204	226	344	350	176	176	135	135	271	271	123	123	212	212	210	210	222	222
VJOSE G6-1	Vjose, Grecia	232	232	344	344	170	170	135	135	269	269	123	123	212	212	210	210	202	220
VJOSE G6-2	Vjose, Grecia	212	240	344	350	170	176	135	135	269	269	131	131	212	212	212	216	222	222
VJOSE G6-3	Vjose, Grecia	224	224	344	344	170	176	135	135	269	269	123	123	212	212	210	210	222	222
VJOSE G6-4	Vjose, Grecia	230	230	344	350	170	170	135	137	269	271	123	123	208	208	210	210	222	222
VJOSE G6-5	Vjose, Grecia	204	224	344	344	170	170	135	135	269	269	123	123	212	212	210	210	220	220
VJOSE G6-6	Vjose, Grecia	204	224	344	344	170	176	135	135	273	273	123	123	212	212	212	216	202	202
VJOSE G6-7	Vjose, Grecia	232	232	344	344	170	170	135	135	269	269	123	123	210	212	210	210	222	222
VJOSE G6-8	Vjose, Grecia	232	232	344	344	170	176	135	135	269	269	123	123	210	212	210	210	202	222
VJOSE G6-9	Vjose, Grecia	214	214	344	344	170	176	135	135	269	269	123	131	212	212	210	210	202	202
VJOSE G6-10	Vjose, Grecia	222	222	344	344	170	176	135	135	269	271	123	131	212	212	210	210	202	220
VJOSE G6-11	Vjose, Grecia	204	216	344	344	170	176	135	135	269	271	123	131	212	212	210	210	222	222
VJOSE G6-12	Vjose, Grecia	216	216	344	344	170	176	135	135	269	269	121	121	212	212	210	210	202	220
AOOS G7-1	Aoos, Grecia	236	238	344	344	170	176	135	137	269	269	131	131	208	212	216	216	222	222
AOOS G7-2	Aoos, Grecia	230	230	344	344	170	176	135	135	269	269	123	123	212	212	210	210	222	222
AOOS G7-3	Aoos, Grecia	230	232	344	350	170	176	135	135	271	271	123	123	212	212	210	210	220	220
AOOS G7-4	Aoos, Grecia	230	230	344	344	170	176	135	137	269	271	123	123	208	212	210	210	202	220
AOOS G7-5	Aoos, Grecia	224	224	344	344	170	170	135	135	269	269	123	123	208	208	210	210	202	222
AOOS G7-6	Aoos, Grecia	210	210	344	344	170	176	135	135	269	269	123	123	212	212	210	210	220	220
AOOS G7-7	Aoos, Grecia	210	210	344	344	170	176	135	135	269	269	123	123	208	208	210	210	222	222
AOOS G7-8	Aoos, Grecia	204	204	344	344	170	176	135	137	271	271	121	121	212	212	210	210	220	220
AOOS G7-9	Aoos, Grecia	0	0	338	350	170	170	135	135	0	0	123	131	212	212	210	210	202	222
AOOS G7-10	Aoos, Grecia	210	216	344	344	170	176	135	135	269	271	123	123	212	212	210	210	202	222
OSUM A5-1	Osum, Albania	212	242	344	344	170	176	135	135	269	271	123	143	212	212	210	210	202	222
OSUM A5-2	Osum, Albania	232	232	344	344	170	176	135	137	271	271	123	123	212	212	210	210	220	220
OSUM A5-3	Osum, Albania	224	224	344	344	170	170	135	135	269	271	123	123	212	212	210	210	222	222
OSUM A5-4	Osum, Albania	224	224	344	344	170	176	135	135	271	273	123	123	212	212	210	210	202	220
OSUM A5-5	Osum, Albania	212	230	344	344	170	170	135	135	269	269	123	123	212	212	210	210	222	222
OSUM A5-6	Osum, Albania	230	230	344	350	170	176	135	135	269	271	123	123	208	212	210	210	202	222
OSUM A5-7	Osum, Albania	232	232	344	344	170	176	135	135	271	271	123	123	208	212	210	210	220	220
OSUM A5-8	Osum, Albania	224	224	344	344	170	176	135	135	269	269	123	123	208	212	210	210	222	222
OSUM A5-9	Osum, Albania	228	234	344	344	170	170	135	137	269	269	123	123	212	212	210	210	222	222
OSUM A5-10	Osum, Albania	204	222	350	350	170	176	135	135	269	271	123	123	208	212	210	210	222	222
OSUM A5-11	Osum, Albania	204	224	344	344	170	170	135	135	269	269	123	131	208	212	210	210	222	222
OSUM A5-12	Osum, Albania	204	212	344	344	176	176	135	135	269	271	123	123	212	212	210	210	202	220
OSUM A5-13	Osum, Albania	206	228	344	344	170	170	135	135	269	271	123	123	212	212	210	210	202	222
OSUM A5-14	Osum, Albania	204	212	344	344	170	170	135	135	269	269	123	123	212	212	210	210	202	222
DRINO A1-1	Drino, Albania	204	204	344	344	170	176	135	135	269	271	123	123	208	212	210	210	222	222
DRINO A1-2	Drino, Albania	212	212	344	344	170	176	135	135	271	271	131	131	212	212	210	210	202	222
DRINO A1-3	Drino, Albania	224	224	344	344	170	176	135	135	271	271	123	123	212	212	210	210	202	222
DRINO A1-4	Drino, Albania	232	232	344	344	170	170	135	135	271	271	123	123	208	212	210	210	222	222
DRINO A1-5	Drino, Albania	0	0	344	344	170	170	135	135	271	271	123	123	212	212	210	210	222	222
DRINO A1-6	Drino, Albania	208	228	344	344	170	176	135	135	271	273	123	123	212	212	210	210	222	222
DRINO A1-7	Drino, Albania	204	224	344	350	176	176	135	135	271	271	123	123	212	212	210	210	202	220
DRINO A2-1	Drino, Albania	206	206	344	344	170	170	135	137	271	271	123	123	212	212	210	210	202	220
DRINO A2-2	Drino, Albania	206	206	344	344	170	176	135	135	273	273	123	123	212	212	210	210	202	202
DRINO A2-3	Drino, Albania	212	218	344	344	170	170	135	135	271	271	131	131	212	212	210	210	202	222
DRINO A2-4	Drino, Albania	204	212	344	344	176	176	135	135	271	271	123	123	212	212	210	210	202	220
DRINO A2-5	Drino, Albania	232	232	344	344	170	170	135	135	269	269	123	131	212	212	210	210	212	222
DRINO A2-6	Drino, Albania	212	232	344	350	170	170	135	135	269	269	131	131	212	212	210	210	222	222
DRINO A2-7	Drino, Albania	224	224	344	344	170	170	135	135	267	271	123	131	208	208	210	210	222	222
DRINO A2-8	Drino, Albania	234	234	344	344	176	176	135	135	269	273	123	131	210	210	210	210	220	220
DRINO A2-9	Drino, Albania	204	204	344	344	170	176	135	135	271	271	123	123	212	212	210	210	220	220
DRINO A2-10	Drino, Albania	212	232	344	344	170	176	135	135	273	273	131	131	212	212	216	216	222	222
DRINO A2-11	Drino, Albania	230	230	336	344	170	176	135	135	269	269	131	131	212	212	210	210	220	220
DRINO A2-12	Drino, Albania	218	232	344	344	170	170	135	135	271	273	123	131	208	212	216	216	222	222
DRINO A2-13	Drino, Albania	204	212	344	344	170	176	135	135	269	269	123	123	212	212	210	210	220	220
DRINO A2-14	Drino, Albania	204	204	344	344	170	176	135	135	269	269	123	123	212	212	210	210	212	220
DRINO A3-1	Drino, Albania	228	236	344	350	170	176	135	135	269	273	131	131	212	212	210	216	220	222
DRINO A3-2	Drino, Albania	204	204	344	344	170	170	135	135	267	269	123	123	212	212	210	210	202	222
DRINO A3-3	Drino, Albania	228	230	344	350	170	170	135	135	269	271	131	131	212	212	210	210	212	212
DRINO A3-4	Drino, Albania	234	234	344	344	170	176	135	135	269	269	123	123	212	212	210	210	222	222
DRINO A3-5	Drino, Albania	204	212	344	344	170	176	135	135	271	271	123	123	212	212	210	210	220	220
DRINO A3-6	Drino, Albania	220	240	344	344	176	176	135	135	269	271	123	131	212	212	210	210	202	220
DRINO A3-7	Drino, Albania	204	204	344	344	170	170	135	135	269	271	123	123	212	212	210	210	202	220
DRINO A3-8	Drino, Albania	204	204	344	344	170	176	135	135	269	269	121	121	212	212	210	210	222	222
DRINO A3-9	Drino, Albania	212	212	344	350	176	176	135	135	269	269	131	131	208	212	210	210	222	222
DRINO A3-10	Drino, Albania	230	230	344	344	170	176	135	135	269	273	123	123	208	212	210	216	202	220
VJOSE A4-1	VJose, Albania	204	224	344	344	170	176	135	135	269	271	123	123	212	212	210	210	220	220
VJOSE A4-2	VJose, Albania	0	0	338	344	170	170	135	135	271	271	123	131	212	212	210	210	202	222
KRE_174	Kresna, Bulgaria	230	230	344	344	170	176	135	135	269	271	123	131	208	212	212	212	212	222
KRE_175	Kresna, Bulgaria	230	230	344	350	170	176	135	135	271	271	123	131	212	212	210	210	220	220
KRE_176	Kresna, Bulgaria	212	220	344	344	176	176	135	135	271	271	123	131	212	212	212	212	222	222
KRE_177	Kresna, Bulgaria	212	212	344	350	176	176	135	137	269	271	123	123	212	212	210	210	220	222
KRE_178	Kresna, Bulgaria	212	232	344	344	170	176	135	135	269	271	121	131	212	212	208	212	220	222
KRE_179	Kresna, Bulgaria	218	228	344	344	170	170	135	137	269	271	131	131	212	212	210	210	220	220
KRE_180	Kresna, Bulgaria	228	228	344	344	170	176	135	135	269	269	123	123	212	212	210	212	212	220
KRE_181	Kresna, Bulgaria	218	218	344	350	176	176	135	137	271	273	123	131	212	212	210	212	208	222
KRE_182	Kresna, Bulgaria	228	230	344	350	176	176	135	135	269	271	123	123	212	212	210	212	212	220
KRE_183	Kresna, Bulgaria	230	232	344	344	170	176	135	137	269	271	123	123	212	212	212	212	220	222
TOP_20	Topolovo, Bulgaria	204	224	344	344	176	176	135	135	269	273	131	131	212	212	212	212	208	208
TOP_21	Topolovo, Bulgaria	232	232	344	344	170	176	135	137	273	273	123	131	212	214	212	212	208	212
TOP_22	Topolovo, Bulgaria	232	232	344	350	170	170	135	135	269	269	131	131	212	212	212	212	202	210
TOP_23	Topolovo, Bulgaria	204	224	344	344	170	176	135	135	269	269	131	131	212	212	212	212	202	208
TOP_24	Topolovo, Bulgaria	0	0	344	350	170	176	135	137	269	273	123	123	212	212	212	212	208	212
TOP_26	Topolovo, Bulgaria	204	224	344	350	170	176	135	135	271	273	123	131	212	212	208	208	212	212
TOP_27	Topolovo, Bulgaria	204	204	344	344	170	170	135	135	269	273	131	131	212	212	212	212	210	210
TOP_28	Topolovo, Bulgaria	230	230	344	344	170	176	135	135	269	273	131	131	212	212	212	212	202	222
TOP_30	Topolovo, Bulgaria	230	230	344	344	170	176	135	137	269	273	123	131	212	214	212	212	210	224
TOP_31	Topolovo, Bulgaria	230	232	344	350	170	176	135	135	269	269	123	131	212	212	208	212	0	0
MIK_184	Mikrevo, Bulgaria	230	232	344	344	170	170	135	137	271	271	131	131	212	212	212	212	208	220
MIK_185	Mikrevo, Bulgaria	212	228	344	344	170	170	135	135	269	269	121	131	212	212	212	212	208	214
MIK_186	Mikrevo, Bulgaria	204	204	344	344	176	176	135	135	271	275	123	131	212	212	208	212	208	208
MIK_187	Mikrevo, Bulgaria	228	230	344	346	170	176	135	135	271	271	121	121	212	212	212	212	226	226
MIK_188	Mikrevo, Bulgaria	206	206	344	344	170	176	135	135	269	269	123	123	212	214	212	212	208	212
MIK_189	Mikrevo, Bulgaria	204	204	344	344	170	176	135	135	271	271	123	123	212	212	208	212	208	212
MIK_190	Mikrevo, Bulgaria	224	224	344	350	170	176	135	135	271	271	123	131	212	212	210	216	208	220
MIK_191	Mikrevo, Bulgaria	204	224	344	344	170	176	135	137	271	271	123	123	212	212	212	212	208	220
MIK_192	Mikrevo, Bulgaria	212	218	344	344	176	176	135	135	271	271	123	123	212	212	212	216	208	212
MIK_193	Mikrevo, Bulgaria	204	224	344	344	170	170	135	137	269	271	131	145	212	212	212	216	208	220
MIK_194	Mikrevo, Bulgaria	204	204	344	344	170	176	135	135	269	271	123	131	212	212	212	216	212	224
DAR_215	Dardanelli, Turchia	230	230	344	344	170	176	135	135	269	271	123	131	208	212	208	212	212	222
DAR_216	Dardanelli, Turchia	212	234	344	344	170	170	135	135	269	271	123	131	212	212	208	212	202	224
DAR_217	Dardanelli, Turchia	228	230	344	350	176	176	135	135	269	269	123	131	212	214	208	212	222	222
DAR_218	Dardanelli, Turchia	204	204	342	350	170	176	135	135	269	273	123	131	212	212	208	208	202	202
DAR_219	Dardanelli, Turchia	230	234	344	344	176	176	135	135	269	273	123	131	212	214	208	208	220	224
DAR_220	Dardanelli, Turchia	212	212	344	350	170	176	135	135	269	269	131	131	212	212	212	212	222	224
DAR_221	Dardanelli, Turchia	230	230	344	350	170	176	135	137	269	271	131	131	212	212	210	212	212	224
DAR_222	Dardanelli, Turchia	228	230	344	350	170	176	135	135	269	269	131	131	212	212	208	212	202	222
DAR_223	Dardanelli, Turchia	228	230	344	344	170	176	135	135	269	273	131	131	212	212	208	208	202	222
DAR_224	Dardanelli, Turchia	230	230	344	350	170	176	135	135	269	271	131	131	212	212	208	212	208	212
DAR_225	Dardanelli, Turchia	230	234	344	350	170	176	135	135	269	269	131	131	212	214	208	210	212	222
PO165BES	Beskonak, Turchia	228	242	342	344	170	170	135	137	271	271	123	131	212	214	208	208	214	214
PO166BES	Beskonak, Turchia	204	204	342	342	176	176	135	135	269	269	123	131	212	212	208	208	208	214
PO167BES	Beskonak, Turchia	234	252	342	342	170	170	135	135	269	269	123	131	212	212	208	212	208	214
PO168BES	Beskonak, Turchia	230	242	342	346	170	176	135	135	269	269	123	131	212	212	208	212	208	214
PO169BES	Beskonak, Turchia	0	0	342	344	176	176	135	135	269	269	123	131	212	212	208	212	208	208
PO170BES	Beskonak, Turchia	204	204	344	344	170	170	135	135	269	269	123	131	212	212	208	208	208	214
PO171BES	Beskonak, Turchia	222	230	342	346	176	176	135	135	269	269	123	131	212	212	208	208	210	214
PO172BES	Beskonak, Turchia	228	228	342	344	170	176	135	137	269	269	123	131	212	212	208	212	202	222
